# Supplementary material for: Synthesis and Primary Activity Assay of Novel Benitrobenrazide and Benserazide Derivatives
Source: Molecules. 2024 Jan 29;29(3):629. doi: 10.3390/molecules29030629 (PMC10856005; doi:10.3390/molecules29030629)
Supplement: Supplementary file 1 [file molecules-29-00629-s001.zip]

Archive with 1 entries (1 files):
- molecules-2831296-supplementary.pdf
